# Supplementary material for: Lineage-Dependent Regulation of Glutathione Homeostasis by EAAC1 and GTRAP3-18 During Differentiation of Mesenchymal Stem Cells into Neuron-like Cells
Source: Int J Mol Sci. 2026 Jun 12;27(12):5323. doi: 10.3390/ijms27125323 (PMC13300276; doi:10.3390/ijms27125323)
Supplement: Supplementary file 1 [file ijms-27-05323-s001.zip]

Archive with 1 entries (1 files):
- ijms-4285678-supplementary.pdf
